# Supplementary material for: Overexpression of mitochondrial fission or mitochondrial fusion genes enhances resilience and extends longevity
Source: Aging Cell. 2024 Jul 2;23(10):e14262. doi: 10.1111/acel.14262 (PMC11464124; doi:10.1111/acel.14262)
Supplement: Supplementary file 2 — Table S2. [file ACEL-23-e14262-s002.xlsx]

## Sheet: Overexpression strains
Raw data for lifespan experiments	WT	drp-1 OE	fzo-1 OE	eat-3 OE	fzo-1 OE;drp-1 OE	eat-3 OE;drp-1 OE	eat-3 OE;fzo-1 OE	eat-3 OE;fzo-1 OE;drp-1 OE	rpl-28p::Htt19Q
Average lifespan	11.9667	17.1978	19.8185	19.0909	15.3559	15.2493	13.2277	12.2165	14.3386
Standard deviation	3.7557	5.16765	6.95746	9.60498	5.35071	6.59675	4.97972	4.48197	3.69517
N	330	364	281	198	281	341	101	97	127
t-test vs. WT		1.01116e-45	2.8995e-49	8.57751e-20	9.86523e-18	1.06301e-14	0.02027	0.617998	3.97092e-09
t-test vs. rpl-18p::Htt19Q	3.97092e-09	8.68826e-11	2.04791e-22	1.34648e-09	0.0268665	0.0611053	0.0631674	0.00020919
	25	30	39	54	34	36	26	24	24
	24	30	37	49	33	31	26	21	23
	23	30	37	49	32	30	23	21	23
	23	30	36	44	31	30	23	21	23
	23	30	34	44	29	29	23	20	20
	23	30	34	38	28	29	23	20	20
	23	29	32	38	28	28	21	20	20
	20	29	31	38	27	28	21	20	20
	20	29	30	38	27	27	20	20	20
	20	28	30	38	25	25	20	20	19
	20	28	30	37	24	25	20	20	19
	18	27	30	37	23	25	20	19	19
	18	27	30	36	23	24	20	18	19
	18	27	30	34	23	23	20	18	19
	18	27	30	34	23	23	20	18	18
	17	27	30	34	23	23	19	17	18
	17	27	30	34	23	23	19	17	18
	17	27	30	34	23	22	18	16	18
	17	27	30	34	23	21	18	16	18
	17	27	30	32	23	21	18	16	18
	17	25	30	31	23	21	18	16	18
	17	25	28	31	23	20	18	15	18
	16	25	28	31	22	20	18	15	18
	16	25	28	30	22	20	18	15	18
	16	25	28	30	21	20	18	15	18
	16	25	28	29	21	20	18	15	18
	16	25	28	28	21	20	18	15	18
	16	25	28	27	21	20	16	14	18
	16	24	28	27	21	18	16	14	18
	16	24	28	27	21	18	16	14	18
	16	24	28	27	21	18	16	14	18
	16	24	28	27	21	18	15	14	17
	16	24	27	25	21	18	15	14	16
	16	24	27	25	20	17	15	13	16
	16	23	27	25	20	17	15	13	16
	16	23	27	25	20	17	15	13	16
	16	23	27	24	20	17	15	13	16
	16	23	27	23	20	17	14	13	16
	16	23	27	23	20	17	14	13	16
	16	23	27	22	20	17	13	13	16
	16	23	27	21	20	17	13	12	16
	16	23	25	20	20	17	12	12	16
	16	23	25	20	20	17	12	12	16
	16	23	25	20	20	17	12	12	16
	15	23	25	20	18	16	12	12	15
	15	23	25	20	18	16	12	12	15
	15	23	25	20	18	16	12	12	15
	15	23	25	20	18	16	12	12	15
	15	22	25	20	18	16	12	12	15
	15	22	25	20	18	16	12	12	15
	15	22	25	20	18	16	12	12	15
	15	22	25	18	18	16	12	12	15
	15	22	25	18	18	16	12	12	15
	15	22	25	18	18	16	12	12	15
	15	22	24	18	18	16	12	12	15
	15	22	24	18	18	16	12	12	15
	15	21	24	17	18	16	12	12	15
	15	21	24	17	17	16	12	11	15
	15	21	24	17	17	16	11	11	15
	14	21	24	17	17	16	11	10	15
	14	21	24	16	17	16	11	10	14
	14	21	24	16	17	16	11	10	14
	14	21	24	16	17	15	11	9	14
	14	21	24	16	17	15	11	9	14
	14	20	24	16	17	15	11	9	14
	14	20	24	16	17	15	11	9	14
	14	20	23	16	17	15	11	9	14
	14	20	23	16	17	15	11	9	14
	14	20	23	16	17	15	11	9	14
	14	20	23	16	17	15	11	9	14
	14	20	23	16	17	15	11	9	14
	14	20	23	16	17	15	10	9	14
	14	20	23	15	17	15	10	8	14
	14	20	23	15	17	14	10	8	14
	13	20	23	15	16	14	9	8	14
	13	20	23	15	16	14	9	8	14
	13	20	22	15	16	14	9	8	14
	13	20	22	15	16	14	9	8	14
	13	20	22	15	16	14	9	8	14
	13	20	22	15	16	14	9	8	14
	13	20	22	15	16	14	8	8	13
	13	20	22	14	16	14	8	8	13
	13	20	21	14	16	14	8	8	13
	13	18	21	14	16	14	8	7	13
	13	18	21	14	16	13	8	7	13
	13	18	21	13	16	13	8	7	13
	13	18	21	13	16	13	8	7	13
	13	18	21	13	16	13	8	7	13
	13	18	21	13	16	13	8	6	13
	13	18	21	13	16	13	8	6	13
	13	18	20	13	16	13	8	6	13
	13	18	20	13	16	13	7	6	13
	13	18	20	13	16	13	7	6	12
	13	18	20	11	16	13	7	6	12
	11	18	20	11	15	13	7	6	12
	11	17	20	9	15	13	7	6	12
	11	17	20	9	15	13	6	5	12
	11	17	20	9	15	13	6		12
	11	17	20	8	15	13	6		12
	11	17	20	8	15	13	6		12
	11	17	20	8	15	13	6		12
	11	17	20	8	15	13			11
	11	16	20	8	15	13			11
	11	16	20	8	15	13			11
	9	16	20	8	14	13			11
	9	16	20	8	14	13			11
	9	16	19	7	14	11			10
	9	16	19	6	14	11			10
	9	16	19	6	14	11			9
	9	16	19	6	14	11			9
	9	16	19	6	14	11			9
	9	16	19	6	14	11			9
	9	16	19	6	14	9			9
	9	16	19	6	14	9			9
	9	16	18		13	9			9
	9	16	18		13	9			9
	9	16	18		13	9			9
	9	16	18		13	9			9
	9	16	18		13	9			9
	9	15	18		13	9			8
	9	15	17		13	9			8
	9	15	17		13	9			8
	8	15	17		13	9			8
	8	15	17		13	9			8
	8	15	17		13	8			7
	8	15	17		13	8			7
	8	15	17		13	8			6
	8	15	16		13	8
	8	15	16		13	8
	8	14	16		13	8
	8	14	16		13	8
	8	14	16		13	8
	8	14	16		13	8
	8	14	16		13	8
	8	14	16		13	8
	8	14	16		13	8
	8	14	16		13	8
	7	14	16		13	7
	7	14	16		13	7
	7	14	16		11	7
	6	14	15		11	7
	6	14	15		11	7
	6	14	15		9	7
	6	14	15		9	7
	6	14	15		9	6
	6	14	15		9	6
	6	13	14		9	6
	6	13	14		9	6
	6	13	14		8	6
	6	13	14		8	6
	6	13	14		8	6
	6	13	14		8	6
	6	13	14		8	6
	6	13	14		8	6
	6	13	14		8	6
	6	13	14		8	6
	6	13	13		6	6
	6	13	13		6	6
	6	13	13		6
	6	13	13
	6	13	13
	6	13	13
	6	11	13
	6	11	13
	6	11	13
	6	11	13
	6	11	13
	6	9	13
		9	13
		9	13
		9	13
		9	13
		9	11
		9	11
		9	11
		9	11
		9	9
		9	9
		8	9
		8	9
		8	9
		8	9
		8	9
		8	8
		8	8
		8	8
		7	8
		7	8
		6	8
		6	8
		6	8
		6	7
		6	6
		6	6
		6	6
			6
	7	7	8	5	5	6
	7	9	9	7	5	6
	8	9	11	7	6	6
	8	9	12	8	6	7
	8	10	12	10	6	7
	8	11	12	10	6	7
	8	11	12	10	7	7
	8	11	12	10	7	8
	8	11	12	10	7	8
	8	11	12	11	7	8
	8	12	12	11	7	8
	8	12	12	11	7	8
	8	12	12	11	7	8
	9	12	13	11	7	9
	9	12	13	11	7	9
	9	12	13	11	7	9
	9	13	14	11	7	9
	9	13	14	11	7	9
	9	13	14	11	7	9
	9	13	14	11	8	9
	9	13	14	11	8	9
	9	13	14	11	8	9
	9	13	14	11	8	9
	9	13	14	13	8	9
	9	13	14	13	8	9
	9	13	15	13	8	9
	9	13	15	13	8	9
	9	13	15	13	8	10
	9	13	15	13	8	10
	9	13	16	13	8	10
	9	13	16	13	9	11
	9	13	16	13	9	11
	10	13	16	13	10	11
	10	13	16	13	10	11
	10	13	18	13	10	11
	10	13	18	13	11	11
	10	13	18	13	11	11
	10	14	18	14	11	12
	10	14	18	14	11	12
	10	14	18	15	11	12
	10	14	18	15	11	12
	10	14	18	15	11	12
	10	14	19	15	11	12
	10	14	19	15	11	12
	10	15	19	15	12	12
	10	15	19	15	12	12
	10	15	19	15	12	12
	10	15	20	16	12	12
	10	15	20	16	12	12
	10	15	20	17	12	12
	10	15	20	17	13	12
	10	15	20	18	13	12
	10	15	20	18	13	12
	10	15	20	18	13	12
	10	15	21	18	13	12
	10	15	21	18	13	12
	10	15	21	19	13	12
	10	15	21	20	13	12
	10	15	21	20	13	12
	11	15	23	20	14	12
	11	15	23	20	14	12
	11	15	23	20	14	12
	11	15	23	20	15	12
	11	15	23	22	15	12
	11	15	23	22	15	12
	11	15	23	22	15	12
	11	15	23	22	15	12
	11	15	24	22	15	12
	11	15	24	22	15	13
	11	15	24	23	15	13
	11	15	26	23	15	13
	11	15	26	24	15	14
	11	15	26	24	15	14
	11	15	31	27	15	14
	11	15	31	31	15	14
	11	16	31	31	15	14
	11	16	31	31	15	14
	11	16	31	31	15	14
	11	16	31	32	15	14
	11	16	32	32	15	14
	11	16	32	32	16	14
	11	17	32	34	16	14
	11	17	32	37	16	14
	11	17	36	39	16	14
	11	17	37		16	14
	11	17			16	14
	12	17			17	14
	12	17			18	14
	12	17			18	14
	12	17			18	14
	12	17			18	14
	12	17			18	14
	12	17			18	14
	12	17			18	14
	12	17			18	14
	12	18			18	14
	12	18			18	15
	12	18			18	15
	12	18			18	15
	12	18			18	16
	12	18			18	16
	12	18			18	16
	12	18			18	16
	13	18			18	16
	13	18			20	16
	13	18			20	16
	13	18			20	16
	13	18			20	16
	13	18			20	16
	13	18			20	16
	13	18			20	16
	13	18			20	16
	13	18			20	16
	13	19			20	16
	13	19			23	16
	13	19			23	16
	13	19			23	16
	13	19			23	16
	13	19			23	16
	13	19			23	16
	13	19			23	16
	13	19			23	16
	13	19				16
	13	19				16
	13	19				16
	13	19				16
	13	19				16
	13	19				16
	13	19				16
	13	19				16
	13	19				16
	13	19				18
	13	19				18
	13	19				18
	13	19				19
	13	19				19
	13	19				19
	13	19				19
	13	20				19
	13	20				19
	13	20				19
	13	20				20
	13	20				20
	13	20				20
	15	20				21
	15	20				21
	15	20				21
	15	20				21
	16	21				21
	17	21				21
	17	21				21
	17	22				21
	18	22				21
	18	22				21
	18	22				21
	18	23				23
	18	23				23
	18	23				23
	18	23				23
	18	23				23
	19	23				24
	19	24				24
		24				24
		25				24
		25				24
		25				24
		25				25
		25				26
		25				26
						26
						26
						32
						32
						33
						33
						34
						34
						36
						36
						38
						38
						38
						40

## Sheet: Resilience pathway RNAi
	WT							eat-3 OE							fzo-1 OE
	EV	daf-16 RNAi	skn-1 RNAi	atfs-1 RNAi	hsf-1 RNAi	sek-1 RNAi		EV	daf-16 RNAi	skn-1 RNAi	atfs-1 RNAi	hsf-1 RNAi	sek1 RNAi		EV	daf-16 RNAi	skn-1 RNAi	atfs-1 RNAi	hsf-1 RNAi	sek-1 RNAi
Average lifespan	15.6176	13.0463	15.2475	14.0841	7.89552	14.534		20.129	11.5818	19.8594	19.75	11.9	19.2264		20.5244	11.3733	20.31	20.4815	14.4513	20.8889
Standard deviation	2.68123	1.85646	2.22893	2.25339	1.98592	2.78587		7.66402	3.50497	7.27437	8.48037	3.38221	8.46405		5.27333	1.94362	3.95606	3.82437	3.29228	5.5169
N	102	108	101	107	134	103		62	55	64	52	90	53		82	75	100	108	113	108
Ttest vs. EV		1.22315e-13	0.285975	1.34234e-05	6.19294e-59	0.0050051			7.59829e-12	0.839901	0.804398	1.28356e-11	0.552919			4.28706e-27	0.761155	0.950421	9.24366e-16	0.644241
	20	17	20	19	14	20		44	26	42	46	20	42		31	18	35	31	22	35
	20	17	20	17	14	20		37	20	41	46	20	37		31	15	29	31	21	32
	20	17	20	17	13	20		34	17	36	37	20	36		31	14	29	29	19	32
	20	17	20	17	12	20		34	17	36	34	20	36		31	14	29	29	19	31
	20	17	20	17	12	19		34	17	36	31	20	34		31	14	26	26	19	31
	20	17	19	17	12	19		31	16	30	31	18	31		31	14	26	26	19	30
	19	17	19	17	12	19		31	15	26	31	18	31		30	14	26	26	19	30
	19	17	18	17	12	19		30	15	25	26	17	31		29	14	26	26	18	30
	19	16	17	17	11	19		29	15	25	26	17	29		29	14	25	26	18	30
	19	16	17	17	11	19		26	15	23	26	17	26		29	14	25	26	18	30
	19	16	17	17	11	19		26	14	23	25	17	26		29	14	25	26	18	30
	19	16	17	17	11	19		26	14	23	25	16	25		25	14	25	26	18	29
	19	16	17	17	10	19		26	13	23	23	16	24		25	13	24	26	18	29
	19	16	17	17	10	19		26	13	23	23	15	23		24	13	24	25	18	29
	18	15	17	17	10	19		26	13	23	23	15	23		24	13	24	25	18	29
	18	15	17	17	10	18		25	13	23	22	15	23		24	13	24	25	18	29
	18	15	17	17	10	17		24	13	23	22	14	22		24	12	24	25	18	29
	18	15	17	17	10	17		23	12	23	20	14	22		24	12	24	24	18	29
	18	14	17	16	10	17		23	12	23	20	14	21		24	12	23	23	18	26
	18	14	17	16	10	17		23	12	23	20	14	21		24	12	23	23	18	26
	17	14	17	16	10	17		23	12	23	20	14	20		24	12	23	23	18	26
	17	14	17	16	10	17		23	12	21	19	14	20		24	12	23	23	18	25
	17	14	17	16	10	17		22	11	20	19	14	20		23	12	23	23	18	25
	17	14	17	16	9	16		22	11	20	19	14	20		23	12	23	23	18	25
	17	14	17	16	9	16		22	11	20	19	14	19		23	12	23	23	18	25
	17	14	17	16	9	16		21	11	20	19	13	19		23	12	23	23	18	25
	17	14	16	16	9	16		20	11	20	19	13	18		23	12	23	23	18	25
	17	14	16	16	9	16		20	10	20	18	13	18		23	12	23	23	18	25
	17	14	16	16	9	16		20	10	20	18	13	15		22	12	23	23	17	24
	17	14	16	16	9	16		20	10	20	17	13	15		22	12	22	23	17	24
	17	14	16	16	9	16		20	10	20	17	13	14		21	12	22	23	17	24
	17	14	16	15	9	16		19	10	20	17	13	14		21	12	22	22	17	24
	17	14	16	15	9	16		19	10	20	16	13	14		21	12	22	22	17	23
	17	14	16	15	9	16		19	10	20	16	13	14		21	12	22	22	17	23
	17	14	16	15	9	16		19	10	19	15	12	14		21	12	22	22	16	23
	17	14	16	15	9	15		18	10	19	14	12	14		21	12	22	22	16	23
	17	14	16	15	9	15		18	10	19	14	12	14		21	12	22	22	16	23
	16	14	16	15	9	15		16	10	19	14	12	13		20	12	22	22	16	23
	16	14	16	15	9	15		16	10	19	14	12	13		20	12	21	22	16	22
	16	13	16	15	9	15		16	10	18	14	12	13		20	12	21	22	16	22
	16	13	16	15	8	15		16	10	18	14	12	13		20	11	21	22	16	22
	16	13	16	15	8	15		16	10	18	13	12	12		20	11	20	21	16	22
	16	13	16	15	8	15		16	10	17	12	12	12		20	11	20	21	16	22
	16	13	16	15	8	15		15	9	17	12	12	11		20	11	20	21	16	22
	16	13	16	15	8	15		15	9	17	12	12	10		20	11	20	21	16	21
	16	13	16	15	8	15		15	9	17	11	12	10		20	11	20	21	16	21
	16	13	16	15	8	15		15	9	17	10	12	10		20	11	20	21	16	21
	16	13	16	15	8	15		14	9	17	10	11	10		19	11	20	21	16	21
	16	13	16	14	8	15		14	9	17	10	11	10		19	11	20	20	15	21
	16	13	15	14	8	14		13	7	16	10	11	10		19	10	20	20	15	21
	16	13	15	14	8	14		12	7	16	9	11	10		19	10	20	20	15	21
	16	13	15	14	8	14		12	7	15	9	11	9		19	10	20	20	15	20
	16	13	15	14	8	14		12	7	14		11	8		19	10	20	20	15	20
	15	13	15	14	8	14		12	7	12		10			19	10	20	20	15	20
	15	13	15	14	8	14		11	7	12		10			19	10	20	20	15	20
	15	13	15	14	8	14		11		11		10			18	10	20	20	15	19
	15	13	15	14	8	14		11		11		10			18	10	20	20	14	19
	15	13	15	14	8	14		10		11		10			18	10	20	20	14	19
	15	13	15	14	8	14		10		10		10			18	10	20	19	14	19
	15	12	15	14	8	14		10		10		10			18	10	19	19	14	19
	15	12	15	14	8	14		9		9		10			17	10	19	19	14	19
	15	12	15	14	8	14		8		8		10			17	10	19	19	14	19
	15	12	15	14	8	14				7		10			17	9	19	19	14	19
	15	12	15	14	8	14				7		10			17	9	19	19	14	19
	15	12	15	14	8	13						9			16	9	19	19	14	19
	15	12	15	14	8	13						9			16	9	19	19	14	19
	15	12	15	14	8	13						9			16	9	19	19	14	19
	15	12	15	13	8	13						9			15	9	19	19	14	18
	15	12	15	13	8	13						9			15	9	18	19	14	18
	15	12	15	13	8	13						9			15	8	18	19	14	18
	15	12	15	13	8	13						9			14	8	18	19	13	18
	15	12	15	13	8	13						9			14	8	18	19	13	18
	15	12	15	13	8	13						9			14	8	17	19	13	17
	15	12	15	13	8	12						8			14	8	17	19	13	17
	15	12	14	13	8	12						8			14	8	17	19	13	17
	15	12	14	13	8	12						8			14		17	19	13	17
	15	12	14	13	8	12						8			13		17	19	13	17
	15	12	14	13	8	12						8			13		17	19	13	17
	15	12	14	13	8	12						8			12		17	19	13	17
	15	12	14	13	7	12						8			12		17	19	13	17
	15	12	14	12	7	12						8			12		17	18	13	17
	15	12	14	12	7	12						8			7		17	18	13	17
	14	12	13	12	7	12						8					17	18	13	17
	14	12	13	12	7	12						8					17	18	12	17
	14	12	13	12	7	12						8					17	18	12	17
	14	12	13	12	7	12						8					17	18	12	17
	14	12	13	12	7	12						8					17	18	12	17
	13	12	12	12	7	12						8					17	18	12	17
	13	12	12	12	7	12						8					16	18	12	16
	13	12	12	12	7	12						6					16	18	12	16
	12	12	12	12	7	12											16	18	12	16
	12	12	12	12	7	12											16	18	12	15
	12	12	12	12	7	12											16	17	12	15
	12	11	12	12	7	12											16	17	10	14
	12	11	12	12	7	12											15	16	10	14
	12	11	12	12	7	12											15	16	10	14
	12	11	12	12	7	11											13	16	10	14
	10	11	10	12	7	11											13	16	10	14
	10	11	10	11	7	10											10	15	10	14
	8	11	10	11	7	10											10	15	10	14
	8	10	8	11	6	9												15	10	14
	4	10		10	6	8												15	10	14
		10		10	6	7												14	10	14
		10		9	6													14	10	12
		10		9	6													13	10	12
		10		7	6													12	10	12
		10		7	6													12	10	11
		8			6													11	9	11
					6														9
					6														9
					6														8
					6														8
					6														3
					6
					6
					6
					6
					6
					6
					6
					6
					6
					6
					6
					6
					6
					6
					6
					6
					6
					3
					3
					3
					2
0
0
0
0
1
0
0
0
1
1
1
1
1
1
1
1
1
1
1
1
1
1
1
1
1
1
1
1
1
1
1
1
1
1
1
1
1
1
1
1
0
0
1
1
1
1
1
1
1
1
1
1
1
0
0
0
0
0
0
0
0
0
1
1
0
0
1
1
1
1
1
1
1
1
1
1
1
1
1
1
1
1
1
1
1
1
1
1
1
1
1
1
1
1
1
1
1
1
1
1
0
0
1
1
1
1
1
1
1
1
1
1
1
1
1
1
1
1
1
1
1
1
1
1
1
1
1
1
1
1
